# Supplementary material for: Analysis of the WUSCHEL-RELATED HOMEOBOX gene family in the conifer picea abies reveals extensive conservation as well as dynamic patterns
Source: BMC Plant Biol. 2013 Jun 12;13:89. doi: 10.1186/1471-2229-13-89 (PMC3701499; doi:10.1186/1471-2229-13-89)
Supplement: Additional file 5 — Primer sequences used for isolation, cloning and quantitative real-time PCR of P. abies WOX genes. [file 1471-2229-13-89-S5.xlsx]

## Sheet: Sheet1
Primer sequences used for isolation, cloning and quantitative real-time PCR of P. Abies WOX genes.
Gene	5' primer	3' primer
WOX1/4 degenerate1	GGTGGAAYCCGACWCMAG	TTTSCCTTCKATYTTCCCGT
WOX1/4 degenerate2	GTGGAAYCCGACWCMAGA	GGGCTTTGTGGTTYTGGAA
PaWUS	TTGTGGGACAAGAGACCTCC	CGCTGAAAGAGCAAGATCAA
PaWOX2 GSP	AGCAGCAGCTCAAGAAAGAAGAGCA	TGCATACAGAGACATCGGTAGCTTGC
PaWOX3 GSP	CGAGAACAATGGTGGATGCAG	AGAAAACGATGGTGCCCGAA
PaWOX4 GSP	TAGTACTGCACCAATGGCGA	AAACACCTTTCACCCACTGATGTGT
PaWOX5 GSP	AACGCATAGCGCCTTTCTTA	TATACCGGATGGCTTTGTCC
PaWOX8/9 GSP	ATGAATCTCAAAGAGCATTGGC	CACAACCACTGTGGTGATCTCT
PaWOX8A GSP	AGCATTGGCCCAGTATGTTC	CAGCCCTGACGTTTATTGGT
PaWOX8B GSP	TCAAAGGCGAATACGGGAAAA	ATGGATAAAATAGAAGAAAAACACAGA
PaWOX8C GSP	CCATGATGACACCAACGAGT	GCTGGATTTGAAACCGATGT
PaWOX8D GSP	GAAAATATATCCTGCAGAGCGAAC	CACACTGCATCACTTGGAATATAAA
PaWOX13 GSP	CAACCTCCATTGGGTGAGCTTTAG	TCATAACTTACTCAAACGGGCG
PaWOX2 CDS	AGCAGCAGCTCAAGAAAGAAGAGCA	TGCATACAGCAGAGACATCGGTAGCTTGC
PaWOX3 CDS	AAAGCTTCTGGTCTGTCTTTCTGTA	TTCTTGACACAAGACAACATGATGGA
PaWOX4 CDS	TGCCACTACACTGATCAAGGACT	AACAACTTCATGTCATGGAATTC
PaWOX5 CDS	GTTGTAGCTGCAGAACTGTAAG	ACAACATACAACGGATAAAG
PaWOX8/9 CDS	ATGAATCTCAAAGAGCATTGGC	CACAACCACTGTGGTGATCTCT
PaWOX8A CDS	TGCACAGAGATCATCCTTCTCAGCCC	ACGCAACAGTGTGCATCTCCAAATCG
PaWOX8B CDS	GCTTGGAGAATACGGGAAAAGA	TTGAACAAAGAAAACAGATCCACC
PaWOX2 qPCR	CCAGATGGAATCCAACGAAAGAAC	TGAGGAGGGAGAACTTCTGTATGTG
PaWOX3 qPCR	CTGCAACTACACGGTGGAATCCAAC	TTGTTGATGTCCAGAGCAGATTCGTC
PaWOX4 qPCR	GCACCCCCAATGCAGAACAAATC	AGGGAGTATGTGCCGTTGGAGTTG
PaWOX5 qPCR	GATTCTCCCTCTTCCTCGCAATTTG	TTCTTTCTCCGACTTGACACTCCCAG
PaWOX8/9 qPCR	GAACAGAAAGTCCAGAACCAAGCAA	GTCCTCGCCTGTTCCTTCATTATAT
PaWOX8A qPCR	GCAACGCCAAATTCAGGCTG	CCTTATTACTTTCATTTCCTGGTGC
PaWOX8B qPCR	AAGGAGGCGTGTGGGAGGACTCGAT	TTGAACAAGAAAACAGATCCACC
PaWOX13 qPCR	GCCAGGCTGATGGAAAACCATGGC	AGTTCCCCCATACGGATCGCTGGTG
PaEF-1	TGAAGCTGGTATCTCGAAGGACGG	AGGCACAAAGGAATCTTGTCTGGG
PaTUB9	AGTGTATGGTGCTGGACAATGAGGC	AGAAATGAAGGCGGGGGAATGG
PaATC2	CCTTTGAATCCCAAGGCAAACAGAG	TGCATCAGTTAGATCCCGACCAGC
PaUBi	TTCGCTGGTAAGCAGCTGGAGGA	CAACCTCTGCTGGTCAGGTGGGA
